# Supplementary material for: Maternal Psychopathological Profile during Childbirth and Neonatal Development during the COVID-19 Pandemic: A Pre-Posttest Study
Source: Behav Sci (Basel). 2023 Jan 18;13(2):80. doi: 10.3390/bs13020080 (PMC9952727; doi:10.3390/bs13020080)
Supplement: Supplementary file 1 [file behavsci-13-00080-s001.zip]

Archive with 1 entries (1 files):
- behavsci-1934860-supplementary.pdf
